# Supplementary material for: Achievable agricultural soil carbon sequestration across Europe from country‐specific estimates
Source: Glob Chang Biol. 2021 Oct 6;27(24):6363–80. doi: 10.1111/gcb.15897 (PMC9293132; doi:10.1111/gcb.15897)
Supplement: Supplementary file 1 — Supplementary Material [file GCB-27-6363-s001.zip]

Archive with 2 entries (2 files):
- gcb15897-sup-0001-Supinfo.docx
- gcb15897-sup-0002-Supinfo.xlsx
