# Supplementary material for: Achievable agricultural soil carbon sequestration across Europe from country‐specific estimates
Source: Glob Chang Biol. 2021 Oct 6;27(24):6363–80. doi: 10.1111/gcb.15897 (PMC9293132; doi:10.1111/gcb.15897)
Supplement: Supplementary file 1 — Supplementary Material [file GCB-27-6363-s001.zip › gcb15897-sup-0002-Supinfo.xlsx]

## Sheet: Tabelle1
1. Are there any quantitative estimations of the achievable carbon sequestration under different soil management in your country (finished or ongoing studies)?
Country	Yes	No	Spatial Scale				Land use (changes)									Tillage						Soil protective measure (excl. Tillage)								Fertilizers and amendmends									Other
Counts of measures							6	5	0	1	3	0	8	0	0	2	5	4	1	1	1	2	9	2	0	3	2	7	2	2	3	0	0	3	2	0	2	2	1	0	1	0	1
				Total area agri. (M ha)	Area (ha)	Area in % of Total	Permanent Grasslands	Conversion to grassland	Perennials	Sown biodiverse permanent grasslands	Agroforestry	shrub encroachment	Cropland	Forest	Wetland	(Conventional tillage)	No-till	Reduced till	Non inversion till	Cons. tillage	Deep ploughing	managing field margins	Cover Crops	catch crop	Erosion control	reduction of grassland renovation	improved crop rotations	Crop residue management	Ley farming	Mineral fertilizers	Green manure	Sewage sludge	Solid manure	Compost of organic waste	organic Farming	Slurry application	Manure applicatio	Biochar	Catch crops/green manure	Specific crops	Restoration of organic soils	Climate change scenarios on different landuses	Bio energy criops	Time period (yrs.)	Annual average rate (Mg C / ha / yr)	Potential (Tg C / year)		Cumulative sum of million t CO2	Source and publication date
Austria	x		Regional	2.67
Belgium (Wallonia)			National	0.76									x				x						x												x		x						x	20		0.228			Dendoncker et al., 2004
Belgium (Flanders)	x		Regional	0.59									x							x								x	x		x				x									12		0.06			Sleutel et al., 2007
Belgium (Flanders)	x			3.489			x																					x			x			x										15		0.05			D’Hose and Ruysschaert G., 2017
Czech Republic		x
Denmark	x		National	2.625				x					x										x					x																26		0.136364			Taghizadeh-Toosi&Olesen 2016
	x		National	2.625									"																	x														"	1.7 to 2.4 t C ha−1 yr−1 in first period in topsoil, 0.5 t C ha−1 yr−1 in topsoil and 0.1 t C ha−1 yr−1 in subsoil in second period				Taghizadeh-Toosi&Olesen 2016
	x		National	2.625									"																								x							"	0.1-0.2 t C ha−1 yr−1 in top soil and 0.02-0.04 t C ha−1 yr−1 in sub soil				Taghizadeh-Toosi&Olesen 2016
	x		National	2.625									"										"																					"	0.05 to 0.13 t C ha−1 yr−1 and 0.01 to 0.03 t C ha−1 yr−1 in topsoil and subsoil				Taghizadeh-Toosi&Olesen 2016
	x		National	2.625									"															"																"	0.01 to 0.1 t C ha− 1 yr− 1 in topsoil				Taghizadeh-Toosi&Olesen 2016
Estonia		x		1.003
Finland		x		2.275
France	x		National	28.718				x			x		x					x					x							x														30		5.7			Pellerin et al. 2020
			National				x																x																							3.05177			Launay et al., 2021
Germany	x		Regional	16.657	3315800	19.9063		x			x												x																					short time scenarios		0.3-0.4			Wiesmeier et al., 2020
	x		Regional	16.657													x																											30		0.07-1.27		1.05	Gaiser et al., 2008
Hungary		x
Ireland	X		National (Rep. of Ireland)	4.884	0.351 Mha arable land (crops and horticulture)	0.09							x			x		x																										9	0.18 to 1.0				van Groenigen et al. 2011
Ireland	X		National (Rep. of Ireland)		0.351 Mha arable land (crops and horticulture)	0.09							"			"		"										x																"	0.44-0.6				van Groenigen et al. 2011
Ireland	X		National (Rep. of Ireland)		0.351 Mha arable land (crops and horticulture)	0.09							X			X		X										x											x					10	0.51-0.74	0.08 – 0.1			Lanigan et al 2012
Ireland			National (Rep. of Ireland)				x																																							0.07			Lanigan et al 2018
Italy	x		National				x						x																					x										30 years scenario; 2001-2100 (100 years modelling study) - all agricultural land use	0.13 - 0.29 t C ha-1 yr-1	0.023			Mondini, C., Coleman, K., Whitmore, A.P., 2012.
	x		Regional										x										x																					1994-2013 (20 years modelling study) - pasture, arable and woody crops	see remarks	0.031			Bleuler, M., Farina, R., Francaviglia, R., Di Bene, C., Napoli, R., Marchetti, A., 2017.
	x		Regional										"																					x										1994-2013 (20 years modelling study) - pasture, arable and woody crops	see remarks				Bleuler, M., Farina, R., Francaviglia, R., Di Bene, C., Napoli, R., Marchetti, A., 2017.
		x		1.931																																								20		0.002 – 0.02			Di Bene et al., 2016
Latvia		x
Lithuania		x		2.953
Netherlands	x			1.8													x		x			x		x		x	x	x			x													20		0.27			Lesschen et al. 2012
	x		National	1.796															"																									20		0.0654545			Lesschen et al. 2012
			National														"																											20		0.0490909			Lesschen et al. 2012
			National																					x							"													20		0.0436364			Lesschen et al. 2012
			National																								"																	20		0.518182			Lesschen et al. 2012
			National																									"																20		0.354545			Lesschen et al. 2012
			National																			x																						20		0.00545455			Lesschen et al. 2012
			National																							x																		20		0.0572727			Lesschen et al. 2012
	x		National	1.796	76447	4.25651																				x																		30		0.0313636			Koopmans et al. 2020
	x		National	1.796	298253	16.6065																					x																	30		0.245455			Koopmans et al. 2020
Norway			National	1.04																			x																							0.0572727			Bøe, F. et al, 2019
			National	1.04																																		x								0.245455			Rasse et al. 2019
Poland	x		National	14.374	10700000	74.44												x										x																20	0.154	1.6			Faber and Jaroz, 2018
Portugal	x		National	3.6	300000	8.33333				x																																		10	1.76				Teixeira et al. 2011
Slovakia		x		1.886
Slovenia		x		0.617
Spain	x		National	26.3	7650588	29.0897											x																											10	0.38	2.90722		106.598	Moreno-Gracia et al, 2020
Sweden	x		National	3.03	440000	14.5215																	x						x															30	0.33	0.324		1.18908	Wikström, 2019
											x												x																							0.46			Karlsson et al., 2020
Switzerland	x		National	1.5	920000	61.3333	x																																					20	0.28	0.2576		18.8907	Beuttler et al. 2019
	x		National	1.5	500																																	x						30	0.6				Beuttler et al. 2019
	x		National	1.5	5000	0.333333															x																							20	2.1	0.2		15.4	Beuttler et al. 2019
	x		National	1.5		0											x																											40	0.33	2,72 ± 0.82			Leifeld et al. 2003a
	x		National	1.5	10700	0.713333		x																																				40	0.46	n.n			Leifeld et al. 2003a
	x		National	1.5	17000	1.13333																																			x			40	0.45	n.n			Leifeld et al. 2003a
Turkey		x		38.328
United Kingdom	x		National	17.349			x	x																																				30		2.39		10	Brown et al., 2020
																																														0.0199818			Grey literature
																																										Time ranges				19981.8			12
																																										2020-05-01		0
																																										2020-10-05		4					Ongoing field experiments
																																										10-15		2					0
																																										15-20		13
																																										20-25		0
																																										25-30		8
																																										30-35		0
																																										35-40		3
																																										40-45		0
																																										45-50		0
																																										50-55		0
																																										55-60		0
																																										60-65		0
																																										65-70		0
																																										70-75		0
																																										75-80		0
																																										80-85		0
																																										85-90		0
																																										90-100		0
																																										not specified
																																										not applicable
																																										Total
[truncated: 7 more columns]
